# Supplementary material for: Photoelectron Spectroscopy of OH−-Anion–Water Clusters Generated by Ultrasonic Nebulizer
Source: Int J Mol Sci. 2022 Apr 10;23(8):4175. doi: 10.3390/ijms23084175 (PMC9030742; doi:10.3390/ijms23084175)
Supplement: Supplementary file 1 [file ijms-23-04175-s001.zip]

Archive with 1 entries (1 files):
- ijms-1652968-supplementary.pdf
